# Supplementary material for: Uncovering the extent of dementia prevalence in Iran: a comprehensive systematic review and meta-analysis
Source: BMC Public Health. 2024 Apr 25;24:1168. doi: 10.1186/s12889-024-18415-y (PMC11046958; doi:10.1186/s12889-024-18415-y)
Supplement: Supplementary file 1 — Supplementary Material 1 [file 12889_2024_18415_MOESM1_ESM.xls]

## Sheet: Sheet1
		Table S1 : Characteristics of included studies in the meta-analysis
		Author	N	Frequency	Province	Area	Sampling Type	AD/Dementia
		Gholamzadeh S 2017	2000	46	Shiraz	Center&East	Health Centers	AD
		Mohammadi A 2012	804	85	Boyerahmad	West	General Population	Dementia
		Kamalzadeh L 2019	205	45	Tehran	Center&East	Hospital-Based	Dementia
		Sharifi F 2016	1257	99	Iran	Country Level	General Population	Dementia
		Sharifi F 2016	227	15	Alborz	Center&East	General Population	Dementia
		Sharifi F 2016	403	20	E. Azerbaijan	West	General Population	Dementia
		Sharifi F 2016	353	34	Khuzestan	West	General Population	Dementia
		Sharifi F 2016	96	14	N.Khorasan	Center&East	General Population	Dementia
		Sharifi F 2016	178	19	S. & Balouchestan	Center&East	General Population	Dementia
		Davarinejad O 2019	275	5	Kermanshah	West	Hospital-Based	Dementia
		Sadegi M 2004	279	121	Tehran	Center&East	Nursing Home	Dementia
		GBD DC 2019	4361843	368528	Iran	Country Level	General Population	AD
		Hosseinzadeh 2019	100000	5089	Iran	Country Level	General Population	Dementia
		BBC Report 2019	7414091	700000	Iran	Country Level	General Population	AD
